# Supplementary material for: Performance of InterVA for assigning causes of death to verbal autopsies: multisite validation study using clinical diagnostic gold standards
Source: Popul Health Metr. 2011 Aug 5;9:50. doi: 10.1186/1478-7954-9-50 (PMC3160943; doi:10.1186/1478-7954-9-50)
Supplement: Additional file 1 — Mapping between InterVA input questions and PHMRC survey questions for adults. [file 1478-7954-9-50-S1.XLSX]

## Sheet: Annex 1
Mapping between InterVA input questions and PHMRC survey questions for adults
InterVA Question	PHMRC Question
was this an elder 65+ years	What was the last known age of the deceased? [years];
was this an adult 50-64 years	What was the last known age of the deceased? [years];
was this a female 15-49 years	What was the last known age of the deceased? [years]; What was the sex of the deceased?;
was this a male 15-49 years	What was the last known age of the deceased? [years]; What was the sex of the deceased?;
was this a child 5-14 years	N/A *
was this a child 1-4 years	N/A
was this an infant 4 weeks-1 years	N/A
was this a neonate < 4 weeks	N/A
was she pregnant at death	Was [name] pregnant at the time of death?; Did [name] die during an abortion?; Did she die during labor or delivery?: "pregnancy"
did pregnancy end within 6 weeks	For how many months was she pregnant? [months]
did final illness last at least 3 weeks	For how long was [name] ill before s/he died? [days]
did final illness last < 3 weeks	For how long was [name] ill before s/he died? [days]
was death very sudden or unexpected	No Question**
was death during wet season	Date of death [month]
was death during dry season	Date of death [month]
was s/he in a transport accident	Decedent suffered road traffic injury; "vehicular"
did s/he drown	Decedent suffered drowning
had s/he fallen recently	Decedent suffered fall; "fallen"; "fall"; "fell"
any poisoning, bite, sting	Decedent suffered bite/sting; Decedent suffered poisoning; "poison"; "poisonous"; "poisoning" ; "venomous"
was s/he a known smoker	Type of tobacco used: pipe; Type of tobacco used: cigarettes; Type of tobacco used: local tobacco
any obvious recent injury	Decedent suffered burn; Decedent suffered bite/sting; Decedent suffered other injury; Decedent suffered drowning; Decedent suffered fall; Decedent suffered road traffic injury; Decedent victim of violence; Decedent suffered poisoning ; "fracture"; "wound"; "injured"; "injuries"; "fires"
was s/he known to drink alcohol	Did [name] drink alcohol?; "alcoholic"
any suggestion of homicide	Was the injury or accident intentionally inflicted by someone else?
any convulsions or fits	Did [name] have convulsions?
any diagnosis of epilepsy	Did Decedent Have Epilepsy?
was the fontanelle raised	N/A
was the fontanelle or eyeball sunken	N/A
any headache	Did [name] have headaches?
was there paralysis on both sides	Paralyzed whole body
any paralysis/weakness on one side	Paralyzed right side (arm and leg); Paralyzed left side (arm and leg)
any stiff neck	Did [name] have a stiff neck?
any oral candidiasis	No Question
any rigidity/lockjaw	"tetanus"
abnormal hair colouring	N/A
any coughing with blood	Did [name] cough blood?
any chest pain	Did [name] experience pain in the chest in the month preceding death?
was there a cough for > 3 weeks	Did [name] have a cough?; For how long did [name] have a cough? [days];
was there a cough for up to 3 weeks	Did [name] have a cough?; For how long did [name] have a cough? [days]
any productive cough	Did the cough produce sputum?
any rapid breathing	Did [name] have fast breathing?
any breathlessness on exertion	In what position did the difficulty get worse?;
any breathlessness lying flat	In what position did the difficulty get worse?
any chest indrawing	N/A
any difficulty breathing	Did [name] have difficulty breathing?
any breast lump or lesion	Did [name] have any swelling or lump in the breast?; Did [name] have any ulcers (pits) in the breast?
any wheezing	Did [name] wheeze?
any cyanosis	Did [name] have blue lips?
any abdominal mass	Did [name] have any mass in the belly?
any abdominal pain	Did [name] have belly pain?
any diarrhea with blood	Was there blood in the stool?
any vomiting with blood	Was the vomit black?; Was there blood in the vomit?
any acute diarrhea < 2 weeks	Did [name] have more frequent loose or liquid stools than usual?; For how long before death did [name] have loose or liquid stools? [days]; "diarrheal"; "diarrhea"
any persistent diarrhea 2-4 weeks	Did [name] have more frequent loose or liquid stools than usual?; For how long before death did [name] have loose or liquid stools? [days]
any chronic/recurrent diarrhea 4+ weeks	Did [name] have more frequent loose or liquid stools than usual?; For how long before death did [name] have loose or liquid stools? [days]
any abdominal swelling	Did [name] have a more than usual protruding belly?
any vomiting	Did [name] vomit in the week preceding the death?
any yellowness/jaundice	Did [name] have yellow discoloration of the eyes?
any abnormality of urine	No Question
any urinary retention	Did [name] stop urinating?
any haematuria	No Question
any swelling of ankles/legs	Did [name] have ankle swelling?
no bilateral swelling of ankle	No Question
any skin lesions/ulcers	Did [name] have an ulcer (pit) on the foot?; Did [name] have sores?
any rash, non-measles	Did [name] have a rash?
any herpes zoster	No Question
any measles rash	No Question
any excessive night sweats	No Question
any excessive water intake	No Question
any excessive urination	No Question
any excessive food intake	No Question
any acute fever	Did [name] have a fever?; How many days did the fever last? [days];
any persistent fever > 2 weeks	Did [name] have a fever?; How many days did the fever last? [days]
any enlarged/swollen glands	No Question
any facial swelling	Did [name] have puffiness of the face?
was there a coma > 24 hours	Did [name] experience a period of loss of consciousness?; For how long did the period of loss of consciousness last? [days];
any weight loss	Had [name] lost weight in the three months prior to death?
any anaemia/paleness	Did [name] look pale?; "anemia"; "anemic"; "anaemia";
any drowsiness	No Question
any delayed/regressed development	No Question
any diagnosis of asthma	Did Decedent Have Asthma?; "asthma"
any diagnosis of diabetes	Did Decedent Have Diabetes?; "diabetes"
any diagnosis of heart disease	Did Decedent Have Heart Disease?; "ischemia"; "ischemic"
any diagnosis of HIV/AIDS	Did Decedent Have AIDS? ; "aids"
any diagnosis of hypertension	Did Decedent Have Hypertension?; "hypertensive"; "hypertension"
been discharged from hospital very ill	No Question
any suggestion of suicide	Was the injury or accident self-inflicted?; "suicide"
any surgery just before death	No Question
any diagnosis of TB	Did Decedent Have TB?; "tb"; "tuberculosis"
was s/he adequately vaccinated	No Question
any diagnosis of liver disease	"cirrhosis"
any diagnosis of cancer	Did Decedent Have Cancer?; "cancer"; "tumor"; "cancerous" ; "tumors"
any diagnosis of stroke	Did Decedent Have Stroke?; "stroked"
any diagnosis of measles	"measles"
any diagnosis of kidney disease	"nephrosclerosis"; "nephropathy"; "kidney"
any diagnosis of haemoglobinopathy	No Question
any diagnosis of malaria	"malaria"
any delivery complications	Did she have excessive bleeding during labor or delivery?
any heavy bleeding before/after delivery	Did bleeding occur while she was pregnant?; Did she have excessive bleeding after delivery or abortion?
was there prolonged labour > 24 hours	For how long was she in labor? [days]
were there convulsions during delivery	No Question
was the baby born early < 34 weeks	N/A
was the baby small < 2500 grams	N/A
was there difficulty breathing at birth	N/A
any congenital malformations	N/A
was this a multiple birth	N/A
any umbilical infection	N/A
* "N/A" indicates that the question would not be asked to this age-group.
** "No Question" indicates that there was no PHMRC question mapped to the item.
