# Supplementary material for: Performance of InterVA for assigning causes of death to verbal autopsies: multisite validation study using clinical diagnostic gold standards
Source: Popul Health Metr. 2011 Aug 5;9:50. doi: 10.1186/1478-7954-9-50 (PMC3160943; doi:10.1186/1478-7954-9-50)
Supplement: Additional file 2 — Mapping between InterVA input questions and PHMRC survey questions for children. [file 1478-7954-9-50-S2.XLSX]

## Sheet: Annex 2
Mapping between InterVA input questions and PHMRC survey questions for children
InterVA Question	PHMRC Question
was this an elder 65+ years	N/A*
was this an adult 50-64 years	N/A
was this a female 15-49 years	N/A
was this a male 15-49 years	N/A
was this a child 5-14 years	What was the last known age of the deceased? [years];
was this a child 1-4 years	What was the last known age of the deceased? [years];
was this an infant 4 weeks-1 years	What was the last known age of the deceased? [months];
was this a neonate < 4 weeks	N/A
was she pregnant at death	N/A
did pregnancy end within 6 weeks	N/A
did final illness last at least 3 weeks	How long did the illness last? [days]
did final illness last < 3 weeks	How long did the illness last? [days]
was death very sudden or unexpected	No Question**
was death during wet season	Date of death [month]
was death during dry season	Date of death [month]
was s/he in a transport accident	Decedent suffered road traffic injury
did s/he drown	Decedent suffered drowning; "drowned"
had s/he fallen recently	Decedent suffered fall; "fall"
any poisoning, bite, sting	Decedent suffered poisoning; ; Decedent suffered bite/sting; "bite"; "poison"; "animal"; "bite"; "venomous"; "poisonous"; "poison"; "poisonous"; "snake"
was s/he a known smoker	N/A
any obvious recent injury	Decedent suffered bite/sting; Decedent suffered poisoning; Decedent suffered other injury; Decedent suffered fall; Decedent victim of violence; Decedent suffered drowning ; Decedent suffered road traffic injury; "injury"; "fires"; "injured"; "injuries"; "fire"; "accident";
was s/he known to drink alcohol	N/A
any suggestion of homicide	Decedent victim of violence
any convulsions or fits	Did [name] experience any generalized convulsions or fits during the illness that led to death? ; "convulsion"; "convulsions"
any diagnosis of epilepsy	No Question
was the fontanelle raised	N/A
was the fontanelle or eyeball sunken	No Question
any headache	"headache"
was there paralysis on both sides	No Question
any paralysis/weakness on one side	No Question
any stiff neck	Did [name] have a stiff neck during the illness that led to death?
any oral candidiasis	During the illness that led to death, did [name] have a whitish rash inside the mouth or on the tongue?
any rigidity/lockjaw	"tetanus"
abnormal hair colouring	Did [name]'s hair change in color to a reddish or yellowish color?
any coughing with blood	No Question
any chest pain	No Question
was there a cough for > 3 weeks	During the illness that led to death, did the child have a cough?; For how many days did the cough last? [days]
was there a cough for up to 3 weeks	During the illness that led to death, did the child have a cough?; For how many days did the cough last? [days]
any productive cough	No Question
any rapid breathing	During the illness that led to death, did [name] have fast breathing?
any breathlessness on exertion	No Question
any breathlessness lying flat	No Question
any chest indrawing	During the illness that led to death, did he/she have indrawing of the chest?; "indrawing"
any difficulty breathing	During the illness that led to death, did [name] have difficult breathing?
any breast lump or lesion	N/A
any wheezing	Breathing: Wheezing
any cyanosis	"cyanotic"; "bluish"
any abdominal mass	No Question
any abdominal pain	"gastroenteritis"
any diarrhea with blood	Was there visible blood in the loose or liquid stools?
any vomiting with blood	No Question
any acute diarrhea < 2 weeks	During the illness that led to death, did [name] have more frequent loose or liquid stools than usual?; How many days before death did the frequent loose or liquid stools start? [days]; "diarrheal"
any persistent diarrhea 2-4 weeks	During the illness that led to death, did [name] have more frequent loose or liquid stools than usual?; How many days before death did the frequent loose or liquid stools start? [days]
any chronic/recurrent diarrhea 4+ weeks	During the illness that led to death, did [name] have more frequent loose or liquid stools than usual?; How many days before death did the frequent loose or liquid stools start? [days]
any abdominal swelling	Did [name] have a protruding belly?
any vomiting	"vomit"; "vomitting"; "vomitings"; "vomits"; "vomited"; "vomiting"; "vomitted"
any yellowness/jaundice	"yellowish"
any abnormality of urine	No Question
any urinary retention	No Question
any haematuria	No Question
any swelling of ankles/legs	During the illness that led to death, did [name] have swollen legs or feet?
no bilateral swelling of ankle	No Question
any skin lesions/ulcers	No Question
any rash, non-measles	During the month before he/she died, did [name] have a skin rash?; "rashes"
any herpes zoster	No Question
any measles rash	No Question
any excessive night sweats	No Question
any excessive water intake	No Question
any excessive urination	No Question
any excessive food intake	No Question
any acute fever	How many days did the fever last? [days]; During the illness that led to death, did [name] have a fever?
any persistent fever > 2 weeks	How many days did the fever last? [days]; During the illness that led to death, did [name] have a fever?
any enlarged/swollen glands	No Question
any facial swelling	No Question
was there a coma > 24 hours	Was [name] unconscious during the illness that led to death?; How long before death did unconsciousness start?; "coma"
any weight loss	No Question
any anaemia/paleness	"anemic"; "anemia"; During the illness that led to death, did [name] suffer from 'lack of blood' or 'pallor'?; "anaemia"
any drowsiness	No Question
any delayed/regressed development	N/A
any diagnosis of asthma	"asthma"
any diagnosis of diabetes	No Question
any diagnosis of heart disease	No Question
any diagnosis of HIV/AIDS	"aids"
any diagnosis of hypertension	N/A
been discharged from hospital very ill	No Question
any suggestion of suicide	No Question
any surgery just before death	No Question
any diagnosis of TB	"tb"
was s/he adequately vaccinated	"immunized"
any diagnosis of liver disease	"cirrhosis"
any diagnosis of cancer	"neoplasms"; "cancer"; "tumor"; "leukemia"; "malignant"
any diagnosis of stroke	N/A
any diagnosis of measles	"measles"
any diagnosis of kidney disease	"kidney"
any diagnosis of haemoglobinopathy	No Question
any diagnosis of malaria	"malaria"
any delivery complications	N/A
any heavy bleeding before/after delivery	N/A
was there prolonged labour > 24 hours	N/A
were there convulsions during delivery	N/A
was the baby born early < 34 weeks	N/A
was the baby small < 2500 grams	N/A
was there difficulty breathing at birth	N/A
any congenital malformations	N/A
was this a multiple birth	N/A
any umbilical infection	N/A
* "N/A" indicates that the question would not be asked to this age-group.
** "No Question" indicates that there was no PHMRC question mapped to the item.
