# Supplementary material for: Performance of InterVA for assigning causes of death to verbal autopsies: multisite validation study using clinical diagnostic gold standards
Source: Popul Health Metr. 2011 Aug 5;9:50. doi: 10.1186/1478-7954-9-50 (PMC3160943; doi:10.1186/1478-7954-9-50)
Supplement: Additional file 4 — Regional prevalence priors used for InterVA. [file 1478-7954-9-50-S4.XLSX]

## Sheet: Annex 4
Regional prevalence priors used for InterVA
Region	HIV Prevalence (High or Low?)	Malaria Prevalence (High or Low?)
Andhra Pradesh	High	Low
Bohol	Low	Low
Dar es Salaam	High	High
Mexico	Low	Low
Pemba	Low	Low
Uttar Pradesh	Low	Low
