# Supplementary material for: Performance of InterVA for assigning causes of death to verbal autopsies: multisite validation study using clinical diagnostic gold standards
Source: Popul Health Metr. 2011 Aug 5;9:50. doi: 10.1186/1478-7954-9-50 (PMC3160943; doi:10.1186/1478-7954-9-50)
Supplement: Additional file 5 — Mapping between InterVA causes and PHMRC causes for adults. [file 1478-7954-9-50-S5.XLSX]

## Sheet: Annex 5
Mapping between InterVA causes and PHMRC causes for adults
InterVA Cause	Joint Cause	PHMRC Cause
Accidental drowning	Drowning	Drowning
Accidental poisoning	Poisoning	Poisonings
Acute cardiac death	Acute cardiac death	IHD – Acute Myocardial Infarction
Chronic cardiac death	Chronic cardiac death	IHD – Congestive Heart Failure
		Inflammatory Heart Disease
		Other Cardiovascular Diseases
Chronic respiratory disease	Chronic respiratory disease	Asthma
		COPD
Diabetes	Diabetes	Diabetes with Skin Infection/Sepsis
		Diabetes with Renal Failure
		Diabetes with Coma
Disease of nervous system	Disease of nervous system	Epilepsy
HIV/AIDS related death	HIV/AIDS	AIDS
		AIDS with TB
Homicide	Homicide	Homicide
Kidney or urinary disease	Kidney or urinary disease	Renal Failure
Liver disease	Liver disease	Cirrhosis
Malaria	Malaria	Malaria
Malignancy	Malignancy	Lung Cancer
		Lymphomas
		Colorectal Cancer
		Breast Cancer
		Cervical Cancer
		Other Cancers
		Stomach Cancer
		Esophageal Cancer
		Leukemia
		Prostate Cancer
Maternity related death	Maternal Death	Hypertensive Disorder
		Other Pregnancy-Related Deaths
		Hemorrhage
		Anemia (maternal)
Non-bloody diarrhea	diarrhea	Diarrhea/Dysentery
Bloody diarrhea
Malnutrition	Other Noncommunicable Diseases	Other Noncommunicable Diseases
Haemoglobinopathy
Other acute infection	Other acute infection	Other Infectious Diseases
Meningitis
Tetanus
Other digestive disease	Other digestive disease	Other Digestive Diseases
Other fatal accident	Other injuries	Falls
		Other Injuries
		Fires
		Bite of Venomous Animal
Pneumonia/Sepsis	Pneumonia/Sepsis	Sepsis
Acute respiratory disease not pneumonia		Pneumonia
Stroke	Stroke	Stroke
Suicide	Suicide	Suicide
Transport-related accident	Transport-related accident	Road Traffic
Tuberculosis (pulmonary)	Tuberculosis (pulmonary)	TB
