# Supplementary material for: Performance of InterVA for assigning causes of death to verbal autopsies: multisite validation study using clinical diagnostic gold standards
Source: Popul Health Metr. 2011 Aug 5;9:50. doi: 10.1186/1478-7954-9-50 (PMC3160943; doi:10.1186/1478-7954-9-50)
Supplement: Additional file 6 — Mapping between InterVA causes and PHMRC causes for children. [file 1478-7954-9-50-S6.XLSX]

## Sheet: Annex 6
Mapping between InterVA causes and PHMRC causes for children
InterVA Cause	Joint Cause	PHMRC Cause
Accidental drowning	Drowning	Drowning
Accidental poisoning	Poisoning	Poisonings
Chronic respiratory disease	Chronic respiratory disease	Other Respiratory Diseases
HIV/AIDS related death	HIV/AIDS	AIDS
Homicide	Homicide	Violent Death
Malaria	Malaria	Malaria
Malignancy	Malignancy	Other Cancers
Measles	Measles	Measles
Meningitis	Meningitis	Meningitis
		Encephalitis
Non-bloody diarrhea	Diarrhea	Diarrhea/Dysentery
Bloody diarrhea
Chronic respiratory disease	Other Defined Causes of Child Deaths	Other Defined Causes of Child Deaths
Diabetes
Haemoglobinopathy
Kwashiorkor
Liver disease
Malnutrition
Pre-Term/Small Baby
Other acute infection	Other acute infection	Other Infectious Diseases
Other chronic infection		Hemorrhagic fever
Tuberculosis (pulmonary)
Other digestive disease	Other digestive disease	Other Digestive Diseases
Other fatal accident	Other Injuries	Bite of Venomous Animal
		Fires
		Falls
Pneumonia/Sepsis	Pneumonia/Sepsis	Sepsis
		Pneumonia
Transport-related accident	Transport-related accident	Road Traffic
