# Supplementary material for: Performance of InterVA for assigning causes of death to verbal autopsies: multisite validation study using clinical diagnostic gold standards
Source: Popul Health Metr. 2011 Aug 5;9:50. doi: 10.1186/1478-7954-9-50 (PMC3160943; doi:10.1186/1478-7954-9-50)
Supplement: Additional file 7 — Mapping between InterVA causes and PHMRC causes for neonates. [file 1478-7954-9-50-S7.XLSX]

## Sheet: Annex 7
Mapping between InterVA causes and PHMRC causes for neonates
InterVA Cause	Joint Cause	PHMRC Cause*
Congenital malformation	Congenital malformation	Congenital malformation
Meningitis	Meningitis	Meningitis/Sepsis
Perinatal asphyxia	Perinatal asphyxia	Birth asphyxia
Pneumonia/Sepsis	Pneumonia/Sepsis/Other Infections	Pneumonia
Other acute infection
Tetanus		Sepsis with Local Bacterial Infection
Non-bloody diarrhea
Pre-term/small baby	Pre-term/small baby	Preterm Delivery without Respiratory Distress Syndrome
		Preterm Delivery (with or without RDS) and Sepsis
		Preterm Delivery (without RDS) and Birth Asphyxia
		Preterm Delivery (without RDS) and Sepsis and Birth Asphyxia
		Preterm Delivery with Respiratory Distress Syndrome
*Note, stillbirths were excluded from the analysis because InterVA is not designed to recognize stillbirths.
