# Supplementary material for: Performance of InterVA for assigning causes of death to verbal autopsies: multisite validation study using clinical diagnostic gold standards
Source: Popul Health Metr. 2011 Aug 5;9:50. doi: 10.1186/1478-7954-9-50 (PMC3160943; doi:10.1186/1478-7954-9-50)
Supplement: Additional file 9 — Results of regressing true CSMFs on estimated CSMFs for adult, child, and neonatal causes (excluding free text, one cause selection). [file 1478-7954-9-50-S9.XLSX]

## Sheet: Annex 9
Results of regressing true CSMFs on estimated CSMFs for adult, child, and neonatal causes (excluding free text, one cause selection)
Cause	Slope	Intercept	RMSE
Adult Causes
Acute cardiac death	0.157	0.015	0.003
Chronic cardiac death	0.274	0.105	0.016
Chronic respiratory disease	0.08	0.01	0.002
Diabetes	0.227	0.021	0.004
Diarrhea/Dysentery	0.081	0.007	0.002
Disease of nervous system	-0.008	0.005	0.002
Drowning	0.06	0.001	0.001
HIV/AIDS	0.332	0.082	0.011
Homicide	0.533	0.014	0.006
Kidney or urinary disease	0.067	0.011	0.002
Liver disease	0.461	0.061	0.012
Malaria	0.051	0.007	0.002
Malignancy	0.501	0.016	0.003
Maternal Death	0.49	0.009	0.002
Other noncommunicable Diseases	0.005	0.004	0.001
Other acute infection	0.044	0.014	0.005
Other digestive disease	0.071	0.005	0.001
Other fatal accident	0.166	0.022	0.003
Pneumonia/Sepsis	0.165	0.16	0.019
Poisoning	0.146	0.005	0.002
Stroke	0.325	0.026	0.005
Suicide	0.299	0.013	0.005
Transport-related accident	0.76	0.081	0.026
Tuberculosis (pulmonary)	0.464	0.067	0.014
Child Causes
Chronic cardiac death	-0.008	0.006	0.002
Chronic respiratory disease	0.002	0.003	0.001
Diarrhea/Dysentery	0.277	0.053	0.016
Drowning	0.577	0.003	0.003
HIV/AIDS	0.369	0.124	0.024
Homicide	0.485	0.004	0.003
Malaria	0.056	0.013	0.004
Malignancy	-0.002	0.003	0.001
Measles	0.008	0.002	0
Meningitis	0.372	0.125	0.02
Other Defined Causes of Child Deaths	0.015	0.023	0.01
Other Injuries	0.179	0.017	0.005
Other acute infection	0	0.002	0.001
Other digestive disease	0.001	0.002	0.001
Pneumonia/Sepsis	0.319	0.224	0.028
Poisoning	0.587	0.021	0.011
Transport-related accident	0.89	0.068	0.027
Tuberculosis (pulmonary)	0.403	0.055	0.018
Neonatal Causes
Congenital malformation	0.096	0.002	0.003
Meningitis	-0.008	0.009	0.003
Perinatal asphyxia	0.049	0.755	0.032
Pneumonia/Sepsis	0.093	0.089	0.023
Pre-term/small baby	0.077	0.083	0.023
